# Supplementary material for: Evaluating the Feasibility of Machine-Learning-Based Predictive Models for Precancerous Cervical Lesions in Patients Referred for Colposcopy
Source: Diagnostics (Basel). 2022 Dec 6;12(12):3066. doi: 10.3390/diagnostics12123066 (PMC9776471; doi:10.3390/diagnostics12123066)
Supplement: Supplementary file 1 [file diagnostics-12-03066-s001.zip]

Archive with 1 entries (1 files):
- diagnostics-2041220-supplementary.pdf
